# Supplementary material for: Influence of Environmental Factors on the Aboveground Biomass of Mature and Postmining Forests in Chocó
Source: Life (Basel). 2025 Jan 15;15(1):98. doi: 10.3390/life15010098 (PMC11766725; doi:10.3390/life15010098)
Supplement: Supplementary file 1 [file life-15-00098-s001.zip]

Archive with 1 entries (1 files):
- life-3355702-supplementary.pdf
